# Supplementary material for: A bacterial dual positive and negative selection system for dCas9 activity
Source: PLoS One. 2022 Jun 3;17(6):e0269270. doi: 10.1371/journal.pone.0269270 (PMC9165777; doi:10.1371/journal.pone.0269270)
Supplement: S1 Data — (XLSX) [file pone.0269270.s002.xlsx]

## Sheet: Procedure
Fluorescent MG1655 cells harboring pSelect-6 +/- TetR-dCas9 were grown overnight in LB. Next morning, they were diluted to an OD600 of 0.001 and grown for six hours in the presence and absence of 2 nM aTc. At that point, 3x 150 uL aliquots of each culture were collected in a 96-well plate and their ODs and fluorescence was recorded. This experiment was repeated three times.

## Sheet: OD700
	pSelect-6			pSelect-6 + 2 nM aTc			pSelect-6 + TetR-dCas9			pSelect-6 + TetR-dCas9 + 2 nM aTc			Blank			Blank Average
Day 1	0.6293	0.6386	0.6337	0.6194	0.6188	0.6245	0.5472	0.5471	0.5457	0.5054	0.5043	0.5067	0.0384	0.0393	0.0389	0.0388667
Day 2	0.5404	0.5409	0.5374	0.5359	0.5355	0.5367	0.4642	0.4579	0.4594	0.4468	0.4482	0.4484	0.0388	0.0393	0.0388	0.0389667
Day 3	0.5326	0.5346	0.5384	0.5394	0.5375	0.5377	0.4376	0.4409	0.4371	0.3865	0.3839	0.3834	0.0398	0.0384	0.0386	0.0389333
Subtract Blank
	pSelect-6			pSelect-6 + 2 nM aTc			pSelect-6 + TetR-dCas9			pSelect-6 + TetR-dCas9 + 2 nM aTc
Day 1	0.590433	0.599733	0.594833	0.580533	0.579933	0.585633	0.508333	0.508233	0.506833	0.466533	0.465433	0.467833
Day 2	0.501433	0.501933	0.498433	0.496933	0.496533	0.497733	0.425233	0.418933	0.420433	0.407833	0.409233	0.409433
Day 3	0.493667	0.495667	0.499467	0.500467	0.498567	0.498767	0.398667	0.401967	0.398167	0.347567	0.344967	0.344467
	pSelect-6			pSelect-6 + 2 nM aTc			pSelect-6 + TetR-dCas9			pSelect-6 + TetR-dCas9 + 2 nM aTc
	Average	SD		Average	SD		Average	SD		Average	SD
Day 1	0.595	0.00465224		0.582033	0.00313209		0.5078	0.00083865		0.4666	0.00120139
Day 2	0.5006	0.00189297		0.497067	0.00061101		0.421533	0.0032909		0.408833	0.00087178
Day 3	0.496267	0.00294618		0.499267	0.00104403		0.3996	0.00206478		0.345667	0.00166433

## Sheet: OD600
	pSelect-6			pSelect-6 + 2 nM aTc			pSelect-6 + TetR-dCas9			pSelect-6 + TetR-dCas9 + 2 nM aTc			Blank			Blank Average
Day 1	0.7395	0.743	0.7345	0.726	0.7239	0.731	0.6429	0.6433	0.6442	0.5988	0.6027	0.6016	0.0426	0.0437	0.0434	0.0432333
Day 2	0.6359	0.6341	0.6462	0.63	0.6322	0.6316	0.5567	0.5475	0.5507	0.5274	0.5351	0.53	0.0429	0.0431	0.0438	0.0432667
Day 3	0.6258	0.635	0.6315	0.6333	0.635	0.6316	0.522	0.5247	0.5254	0.4625	0.4591	0.4641	0.0435	0.0428	0.043	0.0431
Subtract Blank
	pSelect-6			pSelect-6 + 2 nM aTc			pSelect-6 + TetR-dCas9			pSelect-6 + TetR-dCas9 + 2 nM aTc
Day 1	0.696267	0.699767	0.691267	0.682767	0.680667	0.687767	0.599667	0.600067	0.600967	0.555567	0.559467	0.558367
Day 2	0.592633	0.590833	0.602933	0.586733	0.588933	0.588333	0.513433	0.504233	0.507433	0.484133	0.491833	0.486733
Day 3	0.5827	0.5919	0.5884	0.5902	0.5919	0.5885	0.4789	0.4816	0.4823	0.4194	0.416	0.421
	pSelect-6			pSelect-6 + 2 nM aTc			pSelect-6 + TetR-dCas9			pSelect-6 + TetR-dCas9 + 2 nM aTc
	Average	SD		Average	SD		Average	SD		Average	SD
Day 1	0.695767	0.004272		0.683733	0.00364737		0.600233	0.000665833		0.5578	0.0020108
Day 2	0.595467	0.00652865		0.588	0.00113725		0.508367	0.00467047		0.487567	0.00391706
Day 3	0.587667	0.00464363		0.5902	0.0017		0.480933	0.00179536		0.4188	0.00255343

## Sheet: mRFP
	pSelect-6			pSelect-6 + 2 nM aTc			pSelect-6 + TetR-dCas9			pSelect-6 + TetR-dCas9 + 2 nM aTc			Blank			Blank Average
Day 1	48.073	46.579	47.809	47.349	46.809	46.911	57.774	59.035	57.664	62.687	61.692	62.552	4.821	4.693	4.507	4.67367
Day 2	29.354	29.035	29.95	28.595	27.525	28.091	30.545	31.187	31.219	38.745	38.217	39.07	4.793	4.682	4.736	4.737
Day 3	28.981	28.131	29.625	30.02	30.544	29.379	31.481	31.393	32.331	33.227	33.802	33.274	4.781	4.67	5.521	4.99067
Subtract Blank
	pSelect-6			pSelect-6 + 2 nM aTc			pSelect-6 + TetR-dCas9			pSelect-6 + TetR-dCas9 + 2 nM aTc
Day 1	43.3993	41.9053	43.1353	42.6753	42.1353	42.2373	53.1003	54.3613	52.9903	58.0133	57.0183	57.8783
Day 2	24.617	24.298	25.213	23.858	22.788	23.354	25.808	26.45	26.482	34.008	33.48	34.333
Day 3	23.9903	23.1403	24.6343	25.0293	25.5533	24.3883	26.4903	26.4023	27.3403	28.2363	28.8113	28.2833
	pSelect-6			pSelect-6 + 2 nM aTc			pSelect-6 + TetR-dCas9			pSelect-6 + TetR-dCas9 + 2 nM aTc
	Average	SD		Average	SD		Average	SD		Average	SD
Day 1	42.8133	0.797353		42.3493	0.286894		53.484	0.761781		57.6367	0.53973
Day 2	24.7093	0.464435		23.3333	0.535299		26.2467	0.380233		33.9403	0.430507
Day 3	23.9217	0.749363		24.9903	0.583478		26.7443	0.518023		28.4437	0.319275

## Sheet: GFP
	pSelect-6			pSelect-6 + 2 nM aTc			pSelect-6 + TetR-dCas9			pSelect-6 + TetR-dCas9 + 2 nM aTc			Blank			Blank Average
Day 1	1677.82	1681.95	1689.5	1693.75	1710.9	1717.76	230.853	233.576	233.257	125.16	125.58	124.846	88.374	86.807	89.619	88.2667
Day 2	1415.1	1417.39	1449.27	1422.24	1422.34	1415.73	195.129	201.02	200.918	112.086	110.566	113.659	80.825	79.791	80.371	80.329
Day 3	1497.61	1500.45	1501.86	1506.66	1512.81	1519.99	188.666	189.41	190.953	100.297	100.145	100.231	75.77	75.83	78.211	76.6037
Subtract Blank
	pSelect-6			pSelect-6 + 2 nM aTc			pSelect-6 + TetR-dCas9			pSelect-6 + TetR-dCas9 + 2 nM aTc
Day 1	1589.55	1593.68	1601.23	1605.48	1622.64	1629.49	142.586	145.309	144.99	36.8933	37.3133	36.5793
Day 2	1334.77	1337.06	1368.94	1341.91	1342.01	1335.4	114.8	120.691	120.589	31.757	30.237	33.33
Day 3	1421.01	1423.85	1425.26	1430.06	1436.21	1443.39	112.062	112.806	114.349	23.6933	23.5413	23.6273
	pSelect-6			pSelect-6 + 2 nM aTc			pSelect-6 + TetR-dCas9			pSelect-6 + TetR-dCas9 + 2 nM aTc
	Average	SD		Average	SD		Average	SD		Average	SD
Day 1	1594.82	5.92296		1619.2	12.3688		144.295	1.48861		36.9287	0.368273
Day 2	1346.92	19.1024		1339.78	3.78573		118.693	3.37211		31.7747	1.54658
Day 3	1423.37	2.16625		1436.55	6.67209		113.073	1.16653		23.6207	0.076219

## Sheet: Analysis
mRFP/OD600
	pSelect-6			pSelect-6 + 2 nM aTc			pSelect-6 + TetR-dCas9			pSelect-6 + TetR-dCas9 + 2 nM aTc
Day 1	62.3315	59.8847	62.4004	62.5035	61.903	61.4123	88.5497	90.5922	88.1752	104.422	101.916	103.656
Day 2	41.5383	41.125	41.8172	40.6624	38.6937	39.6952	50.2655	52.4559	52.1881	70.2451	68.0718	70.5376
Day 3	41.171	39.095	41.8666	42.4082	43.1717	41.4415	55.315	54.8221	56.6874	67.3255	69.258	67.1813
	pSelect-6			pSelect-6 + 2 nM aTc			pSelect-6 + TetR-dCas9			pSelect-6 + TetR-dCas9 + 2 nM aTc
	Average	SD		Average	SD		Average	SD		Average	SD
Day 1	61.5389	1.43295		61.9396	0.546539		89.1057	1.30087		103.331	1.28445
Day 2	41.4935	0.348301		39.6838	0.98442		51.6365	1.19483		69.6182	1.34713
Day 3	40.7109	1.44197		42.3405	0.867081		55.6082	0.966588		67.9216	1.15959
GFP/OD600
	pSelect-6			pSelect-6 + 2 nM aTc			pSelect-6 + TetR-dCas9			pSelect-6 + TetR-dCas9 + 2 nM aTc
Day 1	2282.96	2277.45	2316.37	2351.43	2383.9	2369.25	237.776	242.155	241.262	66.4067	66.6945	65.5113
Day 2	2252.26	2263.01	2270.47	2287.09	2278.71	2269.81	223.593	239.355	237.645	65.5956	61.4781	68.4769
Day 3	2438.66	2405.56	2422.26	2423	2426.44	2452.65	233.999	234.232	237.092	56.4934	56.5897	56.1219
	pSelect-6			pSelect-6 + 2 nM aTc			pSelect-6 + TetR-dCas9			pSelect-6 + TetR-dCas9 + 2 nM aTc
	Average	SD		Average	SD		Average	SD		Average	SD
Day 1	2292.26	21.0634		2368.19	16.2563		240.398	2.31402		66.2042	0.61703
Day 2	2261.91	9.15225		2278.54	8.64047		233.531	8.64919		65.1835	3.51753
Day 3	2422.16	16.5517		2434.03	16.2192		235.108	1.72201		56.4017	0.247022
Totals	2325.45	85.3322		2360.25	78.1734		236.346	5.26134		62.5965	5.67886
For reference regarding the error calculation:
https://www.physicsforums.com/threads/propagation-of-error-when-taking-the-average-of-averages.945233/
